# Supplementary material for: Characteristics of Mortality in HIV-negative Cryptococcosis Patients: Analysis of a Cohort of 743 Patients
Source: Open Forum Infect Dis. 2026 Jul 14;13(7):ofag410. doi: 10.1093/ofid/ofag410 (PMC13373789; doi:10.1093/ofid/ofag410)
Supplement: ofag410_Supplementary_Data [file ofag410_supplementary_data.zip]

Archive with 2 entries (2 files):
- Supplemental Material.docx
- Supplementary_Legends.docx
